# Supplementary material for: Highly Efficient and Genotype‐Independent Genetic Transformation System in Sugarcane
Source: Plant Biotechnol J. 2025 Dec 5;24(4):2241–3. doi: 10.1111/pbi.70486 (PMC13140336; doi:10.1111/pbi.70486)
Supplement: Supplementary file 2 — Table S1–S5. [file PBI-24-2241-s002.xlsx]

## Sheet: Table S1
Table S1 Regeneration number of different sugarcane cultivars under optimal 2,4-D concentration and subculture frequency
Cultivar	2,4-D concentration (mg/L)	Callus subculture frequency	The regeneration number of sample 1	The regeneration number of sample 2	The regeneration number of sample 3	Average number of regenerations
ROC22	2	3	7806	8290	8353	8149.67
LC05-136	2	3	7543	7185	7445	7391
GT42	1.5	2	7605	7080	7234	7306.33
LC1541	2.5	2	7080	7183	6945	7069.33
YZ08-1609	3	2	6732	7031	6506	6756.33
YZ05-51	1.5	2	5043	5189	5285	5172.33
ZT3	1.5	3	5390	5521	6532	5814.33
HPGZ	1	2	3543	3908	3213	3554.67

## Sheet: Table S2
Table S2 Genetic transformation efficiency in sugarcane cultivars using different vectors
Cultivar	Vector	Target gene of PCR assay	Number of plants in PCR assay	The number of positive plants in PCR assay	Transformation efficiency
ROC22	pBC	Bar	21	19	0.904762	≥92.00%
	pBCV	Bar	21	18	0.857143
	pBCC	Bar	21	20	0.952381
	pCCCC	CP4-EPSPS	12	12	1
LC05-136	pBC	Bar	21	21	1	≥89.87%
	pBCV	Bar	21	19	0.904762
	pBCC	Bar	21	15	0.714286
	pCCCC	CP4-EPSPS	16	16	1
GT42	pBC	Bar	21	20	0.952381	≥88.10%
	pBCC	Bar	21	17	0.809524
LC1541	pBC9	Bar	21	19	0.904762	≥80.95%
	pBC9V	Bar	21	15	0.714286
YZ08-1609	pBC	Bar	21	17	0.809524	≥90.48%
	pBCC	Bar	21	21	1
YZ05-51	pBC	Bar	21	18	0.857143	≥77.14%
	pBCC	Bar	14	9	0.642857
ZT3	pBC	Bar	12	5	0.416667	≥69.23%
	pBCC	Bar	21	16	0.761905
	pCCCC	CP4-EPSPS	6	6	1
HPGZ	pBC	Bar	21	13	0.619048	≥59.26%
	pBCV	Bar	16	9	0.5625
	pBCC	Bar	17	10	0.588235

## Sheet: Table S3
Table S3 Detection of positive transgenic lines in sugarcane cultivar LC05-136
Vector	Detected genes	Detect method	Sample 1	Sample 2	Sample 3	Sample 4	Sample 5	Sample 6	Sample 7	Sample 8	Sample 9	Sample 10	Sample 11	Sample 12	Sample 13	Sample 14	Sample 15	Sample 16	Sample 17	Sample 18	Sample 19	Sample 20	Sample 21
pBC	Bar	PCR assay	+	+	+	+	+	+	+	+	+	+	+	+	+	+	+	+	+	+	+	+	+
	Cry1Ab		-	+	+	+	+	+	+	+	+	+	+	+	+	+	+	+	+	+	+	+	+
	Bar	Test strip assay	+	+	+	+	+	+	+	+	+	+	+	+	+	+	+	+	+	+	+	+	+
	Cry1Ab		-	+	+	+	+	+	+	+	+	+	+	+	+	+	+	+	+	+	+	+	+
pBCV	Bar	PCR assay	+	+	+	+	+	+	+	+	+	+	+	+	+	-	+	-	+	+	+	+	+
	Cry1Ab		+	+	+	+	+	+	+	+	+	+	+	-	+	-	+	-	+	+	+	+	+
	Vip3Aa		-	+	+	+	+	-	+	+	-	+	+	+	+	-	+	-	+	+	+	+	+
	Bar	Test strip assay	+	+	+	+	+	+	+	+	+	+	+	+	+	-	+	-	+	+	+	+	+
	Cry1Ab		-	+	+	+	+	-	+	+	+	+	+	-	+	-	+	-	+	+	+	+	+

## Sheet: Table S4
Table S4 Primers used in this study
Primer name	Forward primer (5’-3’)	Reverse primer (5’-3’)
Bar(PCR)	CGAGACAAGCACGGTCAACT	CTGCCAGAAACCCACGTCAT
CP4-EPSPS(PCR)	GGGCCCCGAGTATGATTGAC	GCTCTAGATGATCAGGCGGC
Cry1Ab(PCR)	AGTTCCTGCTGAGCGAGTTC	GAAAGGTCGACGGTACAGGG
Vip3Aa(PCR)	CCGACATCGACTACACCTCG	CTTGTTGTTGGCCTTCCACG
Bar (RT-qPCR)	AACCCACGTCATGCCAGTTC	GAGGCACAGGGCTTCAAGAG
Cry1Ab (RT-qPCR)	TCGACCTTTCAACATCGGCA	GAGGTGGCACGTTGTTGTTC
Vip3Aa (RT-qPCR)	GTGATTAAGCAGAACTACGC	CTTGTCGCTGATCTCCTG

## Sheet: Table S5
Table S5 The formula of the medium used in this study
Name of medium	MS (g/L)	Sucrose (g/L)	Phytoblend (g/L)	2,4-D (mg/L)	6-BA (mg/L)	NAA (mg/L)	Herbicide (mg/L)	Timentin (g/L)	Acetosyringone (mmol/L)	PH
Callus induction medium	4.43	30	8	1.00-4.00	0	0	0	0	0	5.8
Callus differentiation medium	4.43	30	8	0	2	0	0	0	0	5.8
Rooting medium	4.43	20	4	0	0	2	0	0	0	5.8
Callus subculture medium	4.43	30	8	1.00-4.00	0	0	0	0	0	5.8
Callus screening medium	4.43	30	8	1.00-4.00	0	0	2.00 for glufosinate/10.00 for glyphosate	0.3	0	5.8
Differential screening medium	4.43	30	8	0	2	0	2 .00 for glufosinate/10.00 for glyphosate	0.3	0	5.8
Rooting screening medium	4.43	20	4	0	0	2	2.00 for glufosinate/10.00 for glyphosate	0.3	0	5.8
Immersion culture medium	0.89	60	0	0	0	0	0	0	0.1	5.2
Co-culture medium	0.89	30	8	2	0	0	0	0	0.1	5.8
Infected callus recovery medium	4.43	30	8	2	0	0	0	0.3	0	5.8
